# Supplementary material for: Time-Sequencing of the Neutrophil-to-Lymphocyte Ratio to Predict Prognosis of Triple-Negative Breast Cancer
Source: Cancers (Basel). 2021 Jul 11;13(14):3472. doi: 10.3390/cancers13143472 (PMC8307555; doi:10.3390/cancers13143472)
Supplement: Supplementary file 1 [file cancers-13-03472-s001.zip]

Archive with 1 entries (1 files):
- cancers-1257118-supplementary.pdf
